# Supplementary material for: Intravenous Calcium Alginate Microspheres as Drug Delivery Vehicles in Acute Kidney Injury Treatment
Source: Micromachines (Basel). 2022 Mar 29;13(4):538. doi: 10.3390/mi13040538 (PMC9026119; doi:10.3390/mi13040538)
Supplement: Supplementary file 1 [file micromachines-13-00538-s001.zip]

Archive with 1 entries (1 files):
- micromachines-1655909-supplementary.pdf
